# Supplementary material for: Genome-Wide Identification and Homoeologous Expression Analysis of PP2C Genes in Wheat (Triticum aestivum L.)
Source: Front Genet. 2019 Jun 12;10:561. doi: 10.3389/fgene.2019.00561 (PMC6582248; doi:10.3389/fgene.2019.00561)
Supplement: TABLE S1 — The PP2C gene family of wheat. [file Table_1.XLSX]

## Sheet: Sheet1
GeneName	Ensemble Gene ID	Chromosome	UniProtKB
TaPP2C1	TraesCS1A02G033700.1	1A	W4ZV23
TaPP2C2	TraesCS1A02G077500.1	1A	W4ZZ34
TaPP2C3	TraesCS1A02G202300.1	1A	A0A096UJZ9
TaPP2C4	TraesCS1A02G205300.1	1A
TaPP2C5	TraesCS1A02G228000.1	1A	A0A1D5RPV1
TaPP2C6	TraesCS1A02G228100.1	1A	A0A1D5RPV0
TaPP2C7	TraesCS1A02G228200.1	1A
TaPP2C8	TraesCS1A02G358600.1	1A	A0A1D5RQD2
TaPP2C9	TraesCS1A02G371600.1	1A	A0A1D5RP64
TaPP2C10	TraesCS1A02G411200.1	1A	A0A1D5RWP8
TaPP2C11	TraesCS1A02G427000.1	1A	A0A1D5RR72
TaPP2C12	TraesCS1A02G441200.1	1A	A0A1D6DJL1
TaPP2C13	TraesCS1B02G042100.1	1B
TaPP2C14	TraesCS1B02G095600.1	1B	W5A9E2
TaPP2C15	TraesCS1B02G216500.1	1B	A0A1D5SHW1
TaPP2C16	TraesCS1B02G218900.1	1B	W5A6P7
TaPP2C17	TraesCS1B02G242200.1	1B
TaPP2C18	TraesCS1B02G242300.1	1B	A0A1D5SGT1
TaPP2C19	TraesCS1B02G242400.1	1B	W5A5Y1
TaPP2C20	TraesCS1B02G375100.1	1B	A0A1D5SHA5
TaPP2C21	TraesCS1B02G391400.1	1B	A0A1D5SBQ3
TaPP2C22	TraesCS1B02G441400.1	1B	A0A1D5S6N8
TaPP2C23	TraesCS1B02G461900.1	1B	A0A1D5SGD3
TaPP2C24	TraesCS1B02G475700.1	1B	A0A1D5S8I6
TaPP2C25	TraesCS1D02G079600.1	1D	W5AMV8
TaPP2C26	TraesCS1D02G205700.1	1D	A0A1D5SWV2
TaPP2C27	TraesCS1D02G208600.1	1D	W5AI74
TaPP2C28	TraesCS1D02G229600.1	1D	A0A1D5T0T7
TaPP2C29	TraesCS1D02G229700.1	1D
TaPP2C30	TraesCS1D02G230000.1	1D	A0A1D5SV12
TaPP2C31	TraesCS1D02G363500.1	1D	A0A1D5SRZ1
TaPP2C32	TraesCS1D02G378200.1	1D	A0A1D5SUZ9
TaPP2C33	TraesCS1D02G419000.1	1D	A0A1D5STG8
TaPP2C34	TraesCS1D02G436800.1	1D	A0A1D5SX09
TaPP2C35	TraesCS1D02G449700.1	1D	A0A1D5SSN4
TaPP2C36	TraesCS2A02G000400.1	2A	A0A1D5TIY2
TaPP2C37	TraesCS2A02G087100.1	2A
TaPP2C38	TraesCS2A02G093700.1	2A	A0A1D5TMV8
TaPP2C39	TraesCS2A02G141100.1	2A	A0A1D5TRE4
TaPP2C40	TraesCS2A02G201900.1	2A	A0A1D5TLP6
TaPP2C41	TraesCS2A02G222700.1	2A	A0A1D5TR41
TaPP2C42	TraesCS2A02G233100.1	2A	W5B1P6
TaPP2C43	TraesCS2A02G274100.1	2A	A0A1D5T7X8
TaPP2C44	TraesCS2A02G290500.1	2A	A0A096ULD6
TaPP2C45	TraesCS2A02G317200.1	2A	A0A1D5UKI6
TaPP2C46	TraesCS2A02G339900.1	2A
TaPP2C47	TraesCS2A02G354400.1	2A
TaPP2C48	TraesCS2A02G428500.1	2A
TaPP2C49	TraesCS2A02G456300.1	2A	A0A1D5TG57
TaPP2C50	TraesCS2A02G500200.1	2A	J7EN37
TaPP2C51	TraesCS2B02G023600.1	2B
TaPP2C52	TraesCS2B02G101800.1	2B
TaPP2C53	TraesCS2B02G108200.1	2B	A0A1D5UBQ7
TaPP2C54	TraesCS2B02G166100.1	2B	A0A1D5UCR6
TaPP2C55	TraesCS2B02G229000.1	2B	W5BKL8
TaPP2C56	TraesCS2B02G248200.1	2B	A0A1D5U8D4
TaPP2C57	TraesCS2B02G250100.1	2B	W5B1P6
TaPP2C58	TraesCS2B02G291800.1	2B	A0A1D5U1C0
TaPP2C59	TraesCS2B02G307000.1	2B	W5BA33
TaPP2C60	TraesCS2B02G335200.1	2B	A0A1D5U406
TaPP2C61	TraesCS2B02G337800.1	2B
TaPP2C62	TraesCS2B02G374900.1	2B	A0A1D5TZF2
TaPP2C63	TraesCS2B02G449200.1	2B	A0A1D5TUL6
TaPP2C64	TraesCS2B02G478400.1	2B	A0A1D5TVY2
TaPP2C65	TraesCS2B02G528100.1	2B
TaPP2C66	TraesCS2D02G000300.1	2D	A0A1D5V2Q4
TaPP2C67	TraesCS2D02G084400.1	2D	A0A2X0TRA2
TaPP2C68	TraesCS2D02G092500.1	2D	A0A1D5V2H8
TaPP2C69	TraesCS2D02G135100.1	2D	W5C5E4
TaPP2C70	TraesCS2D02G144500.1	2D	A0A1D5V0Y7
TaPP2C71	TraesCS2D02G214200.1	2D	A0A1D5V0I7
TaPP2C72	TraesCS2D02G228800.1	2D	A0A1D6DES8
TaPP2C73	TraesCS2D02G232400.1	2D	A0A1D5V0J3
TaPP2C74	TraesCS2D02G273100.1	2D	A0A1D6S4M0
TaPP2C75	TraesCS2D02G288400.1	2D	W5C176
TaPP2C76	TraesCS2D02G315100.1	2D
TaPP2C77	TraesCS2D02G317400.1	2D
TaPP2C78	TraesCS2D02G354600.1	2D
TaPP2C79	TraesCS2D02G426600.1	2D
TaPP2C80	TraesCS2D02G456600.1	2D	A0A1D5UHJ2
TaPP2C81	TraesCS2D02G500400.1	2D	A0A1D5UT81
TaPP2C82	TraesCS3A02G100000.1	3A	A0A1D5VM39
TaPP2C83	TraesCS3A02G144400.1	3A	A0A1D6RRY3
TaPP2C84	TraesCS3A02G195600.1	3A
TaPP2C85	TraesCS3A02G200800.1	3A	A0A1D5VA49
TaPP2C86	TraesCS3A02G202700.1	3A
TaPP2C87	TraesCS3A02G209200.1	3A	A5A6P8
TaPP2C88	TraesCS3A02G222800.1	3A	A0A1D5V8C3
TaPP2C89	TraesCS3A02G237800.1	3A	A0A1D5VEQ2
TaPP2C90	TraesCS3A02G249000.1	3A	A0A1D5VF06
TaPP2C91	TraesCS3A02G362200.1	3A	A0A1D5VG20
TaPP2C92	TraesCS3A02G538500.1	3A	A0A1D5V454
TaPP2C93	TraesCS3B02G116700.1	3B	W5CUJ0
TaPP2C94	TraesCS3B02G170900.1	3B	A0A1D5VVX4
TaPP2C95	TraesCS3B02G171100.1	3B
TaPP2C96	TraesCS3B02G217600.1	3B	A0A1D5VX11
TaPP2C97	TraesCS3B02G226900.1	3B
TaPP2C98	TraesCS3B02G234200.1	3B
TaPP2C99	TraesCS3B02G240000.1	3B	A0A077RRP1
TaPP2C100	TraesCS3B02G252500.1	3B	A0A077RXV4
TaPP2C101	TraesCS3B02G266200.1	3B
TaPP2C102	TraesCS3B02G277900.1	3B
TaPP2C103	TraesCS3B02G378000.1	3B
TaPP2C104	TraesCS3B02G394600.1	3B	A0A077S1W6
TaPP2C105	TraesCS3B02G604000.1	3B	A0A080YU99
TaPP2C106	TraesCS3D02G100600.1	3D	A0A1D5WTR5
TaPP2C107	TraesCS3D02G153000.1	3D	A0A1D5WT78
TaPP2C108	TraesCS3D02G153200.1	3D	A0A1D5WS30
TaPP2C109	TraesCS3D02G203100.1	3D
TaPP2C110	TraesCS3D02G205200.1	3D
TaPP2C111	TraesCS3D02G206300.1	3D
TaPP2C112	TraesCS3D02G212100.1	3D	A0A1D6DAY2
TaPP2C113	TraesCS3D02G230500.1	3D	A0A1D5WCU9
TaPP2C114	TraesCS3D02G238000.1	3D
TaPP2C115	TraesCS3D02G249000.1	3D	A0A1D6RS62
TaPP2C116	TraesCS3D02G355900.1	3D	A0A1D6RSI1
TaPP2C117	TraesCS3D02G544100.1	3D	A0A1D6RSC8
TaPP2C118	TraesCS3D02G641700LC.1	3D
TaPP2C119	TraesCS4A02G038300.1	4A	W5DXD0
TaPP2C120	TraesCS4A02G050000.1	4A	W5DVZ4
TaPP2C121	TraesCS4A02G094300.1	4A	A0A1D6RXD0
TaPP2C122	TraesCS4A02G110100.1	4A	W5DZB4
TaPP2C123	TraesCS4A02G117600.1	4A	A0A1D5XCJ1
TaPP2C124	TraesCS4A02G120800.1	4A	A0A1D5XA30
TaPP2C125	TraesCS4A02G143500.1	4A
TaPP2C126	TraesCS4A02G226300.1	4A	A0A1D5X418
TaPP2C127	TraesCS4A02G363400.1	4A	A0A1D5X6M7
TaPP2C128	TraesCS4A02G443400.1	4A
TaPP2C129	TraesCS4A02G443500.1	4A
TaPP2C130	TraesCS4B02G088700.1	4B	W5ECJ4
TaPP2C131	TraesCS4B02G162100.1	4B
TaPP2C132	TraesCS4B02G184100.1	4B
TaPP2C133	TraesCS4B02G186800.1	4B	A0A1D5XLP9
TaPP2C134	TraesCS4B02G194000.1	4B	W5E5U5
TaPP2C135	TraesCS4B02G210100.1	4B	A0A142DDU5
TaPP2C136	TraesCS4B02G254700.1	4B	A0A1D6DDA9
TaPP2C137	TraesCS4B02G267400.1	4B	A0A1D5XJ72
TaPP2C138	TraesCS4B02G335500.1	4B	A0A1D5XGP5
TaPP2C139	TraesCS4B02G381900.1	4B	A0A1D6RXX7
TaPP2C140	TraesCS4B02G382500.1	4B
TaPP2C141	TraesCS4D02G087200.1	4D	W5ES92
TaPP2C142	TraesCS4D02G159700.1	4D	A0A1D5XXG6
TaPP2C143	TraesCS4D02G160500.1	4D	W5EJQ7
TaPP2C144	TraesCS4D02G185200.1	4D
TaPP2C145	TraesCS4D02G188100.1	4D
TaPP2C146	TraesCS4D02G194900.1	4D	A0A1D5Y3M7
TaPP2C147	TraesCS4D02G210900.1	4D	A0A1D5XZD4
TaPP2C148	TraesCS4D02G254500.1	4D	A0A1D5Y048
TaPP2C149	TraesCS4D02G267000.1	4D	W5EH47
TaPP2C150	TraesCS4D02G331100.1	4D	A0A1D5Y290
TaPP2C151	TraesCS4D02G357800.1	4D	A0A1D6RZF4
TaPP2C152	TraesCS5A02G072500.1	5A	A0A1D5YUC8
TaPP2C153	TraesCS5A02G076600.1	5A	A0A1D5YT95
TaPP2C154	TraesCS5A02G150700.1	5A	A0A1D5YF78
TaPP2C155	TraesCS5A02G181600.1	5A
TaPP2C156	TraesCS5A02G183600.1	5A	A0A1D5YJ74
TaPP2C157	TraesCS5A02G239500.1	5A
TaPP2C158	TraesCS5A02G359900.1	5A	A0A1D5YCU9
TaPP2C159	TraesCS5A02G398900.1	5A
TaPP2C160	TraesCS5A02G460700.1	5A
TaPP2C161	TraesCS5A02G478600.1	5A	W5EY98
TaPP2C162	TraesCS5A02G479600.1	5A	A0A1D5YBU0
TaPP2C163	TraesCS5A02G505300.1	5A	A0A1D6S1T0
TaPP2C164	TraesCS5A02G547900.1	5A
TaPP2C165	TraesCS5B02G078500.1	5B	W5FNI3
TaPP2C166	TraesCS5B02G082500.1	5B	W5FMC0
TaPP2C167	TraesCS5B02G149300.1	5B	A0A1D5Z6D1
TaPP2C168	TraesCS5B02G179300.1	5B	W5F8C2
TaPP2C169	TraesCS5B02G182000.1	5B	W5F881
TaPP2C170	TraesCS5B02G238200.1	5B
TaPP2C171	TraesCS5B02G362300.1	5B	W5FJG1
TaPP2C172	TraesCS5B02G404000.1	5B
TaPP2C173	TraesCS5B02G470500.1	5B	A0A1D5ZCQ2
TaPP2C174	TraesCS5B02G491600.1	5B
TaPP2C175	TraesCS5B02G492700.1	5B
TaPP2C176	TraesCS5B02G510000.1	5B	A0A1D5ZAD3
TaPP2C177	TraesCS5D02G085200.1	5D	W5G3A6
TaPP2C178	TraesCS5D02G089900.1	5D	A0A1D6A136
TaPP2C179	TraesCS5D02G155800.1	5D	A0A1D5ZZP9
TaPP2C180	TraesCS5D02G185900.1	5D	A0A1D5ZNP5
TaPP2C181	TraesCS5D02G188600.1	5D	A0A1D5ZL13
TaPP2C182	TraesCS5D02G246700.1	5D
TaPP2C183	TraesCS5D02G369200.1	5D	W5FWK8
TaPP2C184	TraesCS5D02G408500.1	5D
TaPP2C185	TraesCS5D02G472400.1	5D	A0A1D5ZS63
TaPP2C186	TraesCS5D02G493200.1	5D
TaPP2C187	TraesCS5D02G510100.1	5D	A0A1D5ZL36
TaPP2C188	TraesCS6A02G037000.1	6A	A0A1D6AG12
TaPP2C189	TraesCS6A02G111100.1	6A
TaPP2C190	TraesCS6A02G119900.1	6A	W5GCA0
TaPP2C191	TraesCS6A02G147900.1	6A	A0A1D6AJE0
TaPP2C192	TraesCS6A02G187700.1	6A	W5GD58
TaPP2C193	TraesCS6A02G191000.1	6A	A0A1D6S8A5
TaPP2C194	TraesCS6A02G193100.1	6A	W5GET4
TaPP2C195	TraesCS6A02G199000.1	6A	W5G786
TaPP2C196	TraesCS6A02G202800.1	6A	W5G960
TaPP2C197	TraesCS6A02G263600.1	6A	A0A1D6A8Z9
TaPP2C198	TraesCS6A02G355600.1	6A
TaPP2C199	TraesCS6A02G363900.1	6A	A0A1D6AA13
TaPP2C200	TraesCS6B02G051200.1	6B	A0A1D6B000
TaPP2C201	TraesCS6B02G139200.1	6B
TaPP2C202	TraesCS6B02G148200.1	6B
TaPP2C203	TraesCS6B02G176200.1	6B	A0A1D6AVF1
TaPP2C204	TraesCS6B02G216900.1	6B	A0A1D6AZ64
TaPP2C205	TraesCS6B02G220000.1	6B	A0A1D6B0E9
TaPP2C206	TraesCS6B02G224900.1	6B	A0A1D6AQ16
TaPP2C207	TraesCS6B02G229600.1	6B	A0A1D6APG7
TaPP2C208	TraesCS6B02G231400.1	6B
TaPP2C209	TraesCS6B02G262200.1	6B
TaPP2C210	TraesCS6B02G290600.1	6B
TaPP2C211	TraesCS6B02G398500.1	6B	W5GMP3
TaPP2C212	TraesCS6D02G099700.1	6D
TaPP2C213	TraesCS6D02G109800.1	6D
TaPP2C214	TraesCS6D02G137200.1	6D	A0A1D6BC94
TaPP2C215	TraesCS6D02G174700.1	6D
TaPP2C216	TraesCS6D02G178400.1	6D	W5H2M9
TaPP2C217	TraesCS6D02G181000.1	6D	A0A1D6BDD4
TaPP2C218	TraesCS6D02G184300.1	6D
TaPP2C219	TraesCS6D02G188300.1	6D	W5GUW7
TaPP2C220	TraesCS6D02G214500.1	6D
TaPP2C221	TraesCS6D02G251300.1	6D
TaPP2C222	TraesCS6D02G337900.1	6D
TaPP2C223	TraesCS7A02G047900.1	7A	A0A1D6BTL9
TaPP2C224	TraesCS7A02G048200.1	7A
TaPP2C225	TraesCS7A02G143200.1	7A
TaPP2C226	TraesCS7A02G241800.1	7A
TaPP2C227	TraesCS7A02G350600.1	7A	A0A1D6BKN4
TaPP2C228	TraesCS7A02G362800.1	7A	A0A1D6BK05
TaPP2C229	TraesCS7A02G371100.1	7A	A0A1D6BP28
TaPP2C230	TraesCS7A02G395000.1	7A	A0A1D6BLH6
TaPP2C231	TraesCS7A02G423900.1	7A
TaPP2C232	TraesCS7A02G504800.1	7A
TaPP2C233	TraesCS7A02G532000.1	7A
TaPP2C234	TraesCS7A02G537000.1	7A	W5H9D8
TaPP2C235	TraesCS7B02G045100.1	7B	A0A1D6CEX8
TaPP2C236	TraesCS7B02G137400.1	7B
TaPP2C237	TraesCS7B02G232300.1	7B	A0A1D6CCN2
TaPP2C238	TraesCS7B02G256300.1	7B
TaPP2C239	TraesCS7B02G266200.1	7B
TaPP2C240	TraesCS7B02G297000.1	7B
TaPP2C241	TraesCS7B02G326200.1	7B	A0A1D6C7B5
TaPP2C242	TraesCS7B02G361000.1	7B
TaPP2C243	TraesCS7B02G411900.1	7B	W5HNC6
TaPP2C244	TraesCS7B02G455500.1	7B	W5HL94
TaPP2C245	TraesCS7D02G042300.1	7D
TaPP2C246	TraesCS7D02G042600.1	7D	A0A1D6CXU3
TaPP2C247	TraesCS7D02G144400.1	7D	A0A1D6CXS3
TaPP2C248	TraesCS7D02G240800.1	7D	A0A1D6D3H9
TaPP2C249	TraesCS7D02G328200.1	7D	A0A1D6CTQ3
TaPP2C250	TraesCS7D02G351600.1	7D	A0A1D6CLG8
TaPP2C251	TraesCS7D02G360300.1	7D
TaPP2C252	TraesCS7D02G390600.1	7D	W5I2E3
TaPP2C253	TraesCS7D02G417600.1	7D	A7L5U8
TaPP2C254	TraesCS7D02G492000.1	7D	W5I2I7
TaPP2C255	TraesCS7D02G513700.1	7D	A0A1D6CQC1
TaPP2C256	TraesCS7D02G524700.1	7D	W5I4K8
TaPP2C257	TraesCSU02G068800.1	U
