# Supplementary material for: Genome-Wide Identification and Homoeologous Expression Analysis of PP2C Genes in Wheat (Triticum aestivum L.)
Source: Front Genet. 2019 Jun 12;10:561. doi: 10.3389/fgene.2019.00561 (PMC6582248; doi:10.3389/fgene.2019.00561)
Supplement: TABLE S2 — The classification of TaPP2C proteins. [file Table_2.XLSX]

## Sheet: Sheet1
Subgroup	Subgroup Name	A homoeoloci	B homoeoloci	D homoeoloci
A	TaPP2C-a1	TaPP2C87	TaPP2C99	TaPP2C112
	TaPP2C-a2	TaPP2C12	TaPP2C24	TaPP2C35
	TaPP2C-a3	TaPP2C8	TaPP2C20	TaPP2C31
	TaPP2C-a4	TaPP2C90	TaPP2C102	TaPP2C115
	TaPP2C-a5	TaPP2C89	TaPP2C101	TaPP2C114
	TaPP2C-a6	TaPP2C10	TaPP2C22	TaPP2C33
	TaPP2C-a7	TaPP2C91	TaPP2C104	TaPP2C116
	TaPP2C-a8	TaPP2C156	TaPP2C169	TaPP2C181
	TaPP2C-a9	TaPP2C121	TaPP2C135	TaPP2C147
	TaPP2C-a10	TaPP2C36	TaPP2C51	TaPP2C66
	TaPP2C-a11			TaPP2C245
	TaPP2C-a12	TaPP2C129
	TaPP2C-a13	TaPP2C224		TaPP2C246
	TaPP2C-a14	TaPP2C128
	TaPP2C-a15	TaPP2C223
B	TaPP2C-b1	TaPP2C122	TaPP2C134	TaPP2C146
	TaPP2C-b3	TaPP2C126	TaPP2C130	TaPP2C141
	TaPP2C-b2	TaPP2C37	TaPP2C52	TaPP2C67
C	TaPP2C-c1	TaPP2C197	TaPP2C210	TaPP2C221
	TaPP2C-c2	TaPP2C162	TaPP2C175	TaPP2C186
	TaPP2C-c3	TaPP2C164	TaPP2C139	TaPP2C151
	TaPP2C-c4		TaPP2C140
	TaPP2C-c5	TaPP2C1	TaPP2C13
	TaPP2C-c6	TaPP2C44	TaPP2C59	TaPP2C75
D	TaPP2C-d1	TaPP2C163	TaPP2C138	TaPP2C150
	TaPP2C-d2	TaPP2C4	TaPP2C16	TaPP2C27
	TaPP2C-d3	TaPP2C234	TaPP2C244	TaPP2C256
	TaPP2C-d4	TaPP2C92	TaPP2C105	TaPP2C117
	TaPP2C-d5	TaPP2C49	TaPP2C64	TaPP2C80
	TaPP2C-d6	TaPP2C127	TaPP2C176	TaPP2C187
	TaPP2C-d7	TaPP2C161	TaPP2C174
	TaPP2C-d8	TaPP2C120	TaPP2C136	TaPP2C148
	TaPP2C-d9	TaPP2C152	TaPP2C165	TaPP2C177
	TaPP2C-d10	TaPP2C159	TaPP2C172	TaPP2C184
E	TaPP2C-e1	TaPP2C192	TaPP2C204	TaPP2C216
	TaPP2C-e2	TaPP2C194	TaPP2C207	TaPP2C217
	TaPP2C-e3	TaPP2C43	TaPP2C58	TaPP2C74
	TaPP2C-e4		TaPP2C131	TaPP2C142
	TaPP2C-e5	TaPP2C226	TaPP2C236	TaPP2C248
	TaPP2C-e6	TaPP2C154	TaPP2C167	TaPP2C179
	TaPP2C-e7	TaPP2C40	TaPP2C55	TaPP2C71
	TaPP2C-e8	TaPP2C5	TaPP2C17	TaPP2C28
	TaPP2C-e9	TaPP2C7	TaPP2C19	TaPP2C30
	TaPP2C-e10	TaPP2C6	TaPP2C18	TaPP2C29
	TaPP2C-e11			TaPP2C69
	TaPP2C-e12		TaPP2C242
F	TaPP2C-f1	TaPP2C48	TaPP2C63	TaPP2C79
	TaPP2C-f2	TaPP2C42	TaPP2C57	TaPP2C73
	TaPP2C-f3	TaPP2C46	TaPP2C61	TaPP2C77
	TaPP2C-f4	TaPP2C41	TaPP2C56	TaPP2C72
	TaPP2C-f5	TaPP2C88	TaPP2C100	TaPP2C113
	TaPP2C-f6	TaPP2C198		TaPP2C222
	TaPP2C-f7	TaPP2C11	TaPP2C23	TaPP2C34
	TaPP2C-f8	TaPP2C196	TaPP2C206	TaPP2C219
	TaPP2C-f9	TaPP2C227	TaPP2C237	TaPP2C249
	TaPP2C-f10	TaPP2C50	TaPP2C65	TaPP2C81
	TaPP2C-f11	TaPP2C231	TaPP2C241	TaPP2C253
	TaPP2C-f12	TaPP2C190	TaPP2C202	TaPP2C213
G	TaPP2C-g1	TaPP2C153	TaPP2C166	TaPP2C178
	TaPP2C-g2	TaPP2C2	TaPP2C14	TaPP2C25
	TaPP2C-g3	TaPP2C199	TaPP2C211
	TaPP2C-g4	TaPP2C225	TaPP2C235	TaPP2C247
	TaPP2C-g5	TaPP2C229	TaPP2C238	TaPP2C250
	TaPP2C-g6	TaPP2C3	TaPP2C15	TaPP2C26
H	TaPP2C-h1	TaPP2C84	TaPP2C97	TaPP2C110
	TaPP2C-h2	TaPP2C123	TaPP2C133	TaPP2C145
	TaPP2C-h3	TaPP2C38	TaPP2C53	TaPP2C68
	TaPP2C-h4	TaPP2C195	TaPP2C205	TaPP2C218
	TaPP2C-h5	TaPP2C45	TaPP2C60	TaPP2C76
	TaPP2C-h6	TaPP2C125	TaPP2C143	TaPP2C257
	TaPP2C-h7	TaPP2C157	TaPP2C170	TaPP2C182
	TaPP2C-h8			TaPP2C118
I	TaPP2C-i1	TaPP2C191	TaPP2C203	TaPP2C214
	TaPP2C-i2	TaPP2C232	TaPP2C243	TaPP2C254
	TaPP2C-i3	TaPP2C158	TaPP2C171	TaPP2C183
	TaPP2C-i4	TaPP2C47	TaPP2C62	TaPP2C78
	TaPP2C-i5	TaPP2C233		TaPP2C255
	TaPP2C-i6	TaPP2C124	TaPP2C132	TaPP2C144
	TaPP2C-i7	TaPP2C188	TaPP2C200
J	TaPP2C-j1	TaPP2C230	TaPP2C240	TaPP2C252
K	TaPP2C-k1		TaPP2C209	TaPP2C220
	TaPP2C-k2		TaPP2C96
	TaPP2C-k3	TaPP2C228	TaPP2C239	TaPP2C251
	TaPP2C-k4	TaPP2C189	TaPP2C201	TaPP2C212
	TaPP2C-k5	TaPP2C160	TaPP2C173	TaPP2C185
	TaPP2C-k6	TaPP2C9	TaPP2C21	TaPP2C32
	TaPP2C-k7	TaPP2C119	TaPP2C137	TaPP2C149
	TaPP2C-k8	TaPP2C82	TaPP2C93	TaPP2C106
L	TaPP2C-l1	TaPP2C193	TaPP2C208	TaPP2C215
	TaPP2C-l2	TaPP2C39	TaPP2C54	TaPP2C70
M	TaPP2C-m1	TaPP2C86	TaPP2C98	TaPP2C111
Unclassified	U1	TaPP2C85	TaPP2C103	TaPP2C109
	U2	TaPP2C155	TaPP2C168	TaPP2C180
	U3	TaPP2C83	TaPP2C94	TaPP2C107
	U4		TaPP2C95	TaPP2C108
