# Supplementary material for: Genome-Wide Identification and Homoeologous Expression Analysis of PP2C Genes in Wheat (Triticum aestivum L.)
Source: Front Genet. 2019 Jun 12;10:561. doi: 10.3389/fgene.2019.00561 (PMC6582248; doi:10.3389/fgene.2019.00561)
Supplement: TABLE S3 — The Ka/Ks ratios of TaPP2C gene pairs. [file Table_3.XLSX]

## Sheet: TaPP2C KaKs value
Group	Gene Pairs	Method	Ka	Ks	Ka/Ks	P-Value(Fisher)
A	TaPP2C87/TaPP2C99	NG	0.00750342	0.0747434	0.100389	3.85722e-10
	TaPP2C87/TaPP2C112	NG	0.00847796	0.057652	0.147054	6.98766e-07
	TaPP2C8/TaPP2C20	NG	0.00588562	0.141387	0.0416276	2.71835e-18
	TaPP2C8/TaPP2C31	NG	0.00825909	0.12036	0.0686201	4.97724e-14
	TaPP2C169/TaPP2C181	NG	0.00644406	0.0912301	0.0706353	3.08711e-10
	TaPP2C156/TaPP2C169	NG	0.0110105	0.144956	0.0759578	2.16368e-15
	TaPP2C12/TaPP2C35	NG	0.00990404	0.12763	0.0775996	2.75049e-15
	TaPP2C156/TaPP2C181	NG	0.00905223	0.10774	0.0840191	3.68358e-11
	TaPP2C135/TaPP2C147	NG	0.0143698	0.136432	0.105325	4.0154e-14
	TaPP2C90/TaPP2C102	NG	0.0127458	0.11231	0.113488	4.36522e-11
	TaPP2C90/TaPP2C115	NG	0.0129998	0.109984	0.118198	1.512e-10
	TaPP2C91/TaPP2C104	NG	0.0104427	0.0867597	0.120364	5.31966e-09
	TaPP2C20/TaPP2C31	NG	0.0133822	0.110589	0.121008	6.79203e-11
	TaPP2C12/TaPP2C24	NG	0.0132291	0.109202	0.121143	3.14038e-11
	TaPP2C128/TaPP2C129	NG	0.00242797	0.0183429	0.132365	0.0127001
	TaPP2C102/TaPP2C115	NG	0.0130011	0.0977973	0.13294	4.49782e-09
	TaPP2C104/TaPP2C116	NG	0.0148875	0.107666	0.138274	3.56686e-10
	TaPP2C24/TaPP2C35	NG	0.0165951	0.108758	0.152588	5.68616e-10
	TaPP2C121/TaPP2C135	NG	0.023887	0.154989	0.15412	2.45265e-13
	TaPP2C121/TaPP2C147	NG	0.0170496	0.0952231	0.179049	1.86518e-08
	TaPP2C99/TaPP2C112	NG	0.00470267	0.0253234	0.185705	0.00225015
	TaPP2C91/TaPP2C116	NG	0.0151264	0.0795086	0.190249	1.30457e-06
	TaPP2C10/TaPP2C22	NG	0.0182704	0.0874571	0.208907	1.03681e-06
	TaPP2C22/TaPP2C33	NG	0.0223338	0.0853229	0.261756	1.60484e-05
	TaPP2C10/TaPP2C33	NG	0.0235509	0.0894008	0.26343	1.8616e-05
	TaPP2C89/TaPP2C114	NG	0.0222455	0.0697793	0.318798	0.000411035
	TaPP2C89/TaPP2C101	NG	0.0288765	0.0885969	0.325932	6.3208e-05
	TaPP2C36/TaPP2C66	NG	0.0575246	0.164377	0.349955	6.72725e-07
	TaPP2C51/TaPP2C66	NG	0.0806936	0.220822	0.365424	1.50614e-08
	TaPP2C129/TaPP2C224	NG	0.0620588	0.166013	0.373819	1.08411e-05
	TaPP2C101/TaPP2C114	NG	0.0285881	0.073694	0.387929	0.00112304
	TaPP2C128/TaPP2C224	NG	0.0647253	0.161327	0.401205	4.14643e-05
	TaPP2C129/TaPP2C246	NG	0.052228	0.12744	0.409825	0.000459887
	TaPP2C36/TaPP2C51	NG	0.0738473	0.179723	0.410894	3.09466e-06
	TaPP2C128/TaPP2C246	NG	0.0550258	0.13194	0.417051	0.000344682
	TaPP2C224/TaPP2C246	NG	0.0664482	0.132388	0.501921	0.00441263
Aver-A					0.211877
B	TaPP2C122/TaPP2C134	NG	0.00819861	0.0970757	0.0844559	3.90886e-11
	TaPP2C122/TaPP2C146	NG	0.00818795	0.0453506	0.180548	3.28185e-05
	TaPP2C134/TaPP2C146	NG	0.0117529	0.0630936	0.186276	1.55789e-05
	TaPP2C37/TaPP2C67	NG	0.0285717	0.123839	0.230717	1.45834e-08
	TaPP2C52/TaPP2C67	NG	0.0229734	0.0979686	0.234497	5.5503e-07
	TaPP2C130/TaPP2C141	NG	0.0184631	0.0614833	0.300295	0.000630207
	TaPP2C126/TaPP2C141	NG	0.0229744	0.0741258	0.309939	0.000156738
	TaPP2C37/TaPP2C52	NG	0.0430937	0.138084	0.312082	1.22673e-06
	TaPP2C126/TaPP2C130	NG	0.0261951	0.0812377	0.322451	0.000157669
Aver-B					0.24014
C	TaPP2C197/TaPP2C210	NG	0.000743531	0.0880427	0.00844512	3.96822e-22
	TaPP2C210/TaPP2C221	NG	0.000743649	0.0705385	0.0105425	8.37078e-18
	TaPP2C197/TaPP2C221	NG	0.00148771	0.0830269	0.0179184	9.85961e-20
	TaPP2C162/TaPP2C186	NG	0.00919673	0.119518	0.0769483	6.54532e-23
	TaPP2C175/TaPP2C186	NG	0.00752588	0.0803903	0.0936169	1.27892e-14
	TaPP2C162/TaPP2C175	NG	0.0104336	0.104062	0.100263	1.21227e-17
	TaPP2C44/TaPP2C59	NG	0.00584996	0.0523867	0.111669	1.9309e-07
	TaPP2C59/TaPP2C75	NG	0.0149208	0.0839955	0.177638	3.40775e-09
	TaPP2C44/TaPP2C75	NG	0.0157566	0.053336	0.295422	0.000114278
	TaPP2C151/TaPP2C164	NG	0.0444671	0.140197	0.317176	6.8601e-09
	TaPP2C139/TaPP2C151	NG	0.067643	0.164514	0.411168	2.41794e-07
	TaPP2C139/TaPP2C164	NG	0.0775281	0.170772	0.453985	3.23887e-06
	TaPP2C1/TaPP2C13	NG	0.16305	0.223091	0.730867	0.0224924
Aver-C					0.21582
D	TaPP2C64/TaPP2C80	NG	0.00503768	0.1286	0.0391733	7.83617e-16
	TaPP2C49/TaPP2C80	NG	0.00504365	0.123607	0.040804	3.41999e-15
	TaPP2C150/TaPP2C163	NG	0.00331428	0.0800303	0.0414128	1.65709e-11
	TaPP2C138/TaPP2C150	NG	0.00442149	0.0916922	0.048221	1.55405e-12
	TaPP2C138/TaPP2C163	NG	0.00552831	0.0996943	0.0554526	5.05778e-13
	TaPP2C172/TaPP2C184	NG	0.00360532	0.0628689	0.0573467	2.5179e-08
	TaPP2C234/TaPP2C244	NG	0.00559292	0.0955457	0.0585366	4.29716e-12
	TaPP2C244/TaPP2C256	NG	0.00559589	0.0953725	0.058674	2.42089e-13
	TaPP2C159/TaPP2C172	NG	0.00480284	0.0749246	0.0641023	2.28344e-09
	TaPP2C92/TaPP2C117	NG	0.00688864	0.102046	0.0675052	2.85819e-12
	TaPP2C49/TaPP2C64	NG	0.0075803	0.110192	0.0687918	4.22983e-12
	TaPP2C92/TaPP2C105	NG	0.0115335	0.155832	0.0740126	4.10217e-17
	TaPP2C120/TaPP2C148	NG	0.00589145	0.0698239	0.0843759	1.75952e-08
	TaPP2C159/TaPP2C184	NG	0.0060096	0.07095	0.0847019	2.99538e-08
	TaPP2C105/TaPP2C117	NG	0.0115267	0.130549	0.088294	7.71917e-14
	TaPP2C234/TaPP2C256	NG	0.00897144	0.09545	0.093991	2.09135e-10
	TaPP2C4/TaPP2C16	NG	0.00712142	0.060249	0.1182	1.8606e-05
	TaPP2C16/TaPP2C27	NG	0.00848808	0.0635055	0.133659	5.38458e-07
	TaPP2C176/TaPP2C187	NG	0.0135121	0.0984506	0.137248	1.67624e-09
	TaPP2C136/TaPP2C148	NG	0.00813755	0.0584927	0.139121	4.01004e-06
	TaPP2C4/TaPP2C27	NG	0.00617402	0.0394994	0.156307	0.000703466
	TaPP2C127/TaPP2C187	NG	0.00998355	0.0600495	0.166255	5.71567e-06
	TaPP2C127/TaPP2C176	NG	0.0177532	0.0814481	0.217969	1.22809e-06
	TaPP2C165/TaPP2C177	NG	0.0139836	0.0588188	0.237741	0.000197999
	TaPP2C120/TaPP2C136	NG	0.0233754	0.0852583	0.274171	1.2351e-05
	TaPP2C152/TaPP2C177	NG	0.0210375	0.07469	0.281664	3.41479e-05
	TaPP2C152/TaPP2C165	NG	0.0258418	0.0820953	0.314778	0.000227098
	TaPP2C161/TaPP2C174	NG	0.175996	0.326791	0.538558	0.000192721
Aver-D					0.13361
E	TaPP2C236/TaPP2C248	NG	0.00125906	0.0743758	0.0169284	1.46465e-10
	TaPP2C40/TaPP2C71	NG	0.00206284	0.0702551	0.0293621	3.28028e-13
	TaPP2C226/TaPP2C236	NG	0.00378847	0.0786328	0.0481792	1.63534e-09
	TaPP2C167/TaPP2C179	NG	0.00720634	0.113038	0.0637514	5.30468e-16
	TaPP2C55/TaPP2C71	NG	0.00720062	0.073021	0.0986103	5.35778e-09
	TaPP2C226/TaPP2C248	NG	0.00584923	0.0531063	0.110142	1.00499e-07
	TaPP2C154/TaPP2C167	NG	0.0155279	0.136269	0.11395	5.8789e-14
	TaPP2C40/TaPP2C55	NG	0.0072449	0.0495018	0.146356	1.48513e-05
	TaPP2C204/TaPP2C216	NG	0.0136669	0.0902299	0.151468	1.76676e-07
	TaPP2C154/TaPP2C179	NG	0.0124064	0.0792752	0.156497	1.15443e-07
	TaPP2C43/TaPP2C58	NG	0.00761923	0.0441188	0.172698	1.40087e-05
	TaPP2C5/TaPP2C28	NG	0.0309403	0.149518	0.206933	6.26972e-09
	TaPP2C131/TaPP2C142	NG	0.00603016	0.0291302	0.207007	0.00291602
	TaPP2C43/TaPP2C74	NG	0.00719806	0.0347597	0.207081	0.000133905
	TaPP2C19/TaPP2C30	NG	0.0152935	0.0704216	0.21717	2.66253e-05
	TaPP2C6/TaPP2C18	NG	0.0262627	0.119285	0.220168	1.56139e-07
	TaPP2C6/TaPP2C29	NG	0.0234831	0.106403	0.220699	6.4221e-07
	TaPP2C17/TaPP2C28	NG	0.0295595	0.126361	0.233928	3.549e-07
	TaPP2C5/TaPP2C17	NG	0.029628	0.12545	0.236173	4.17942e-07
	TaPP2C194/TaPP2C217	NG	0.00432534	0.0179487	0.240984	0.0152221
	TaPP2C192/TaPP2C204	NG	0.0225184	0.0899298	0.2504	1.97726e-05
	TaPP2C18/TaPP2C29	NG	0.024814	0.0879572	0.282114	4.58318e-05
	TaPP2C192/TaPP2C216	NG	0.02064	0.0703707	0.293304	0.000241824
	TaPP2C194/TaPP2C207	NG	0.00693436	0.0205325	0.337726	0.0291584
	TaPP2C7/TaPP2C30	NG	0.0949495	0.245362	0.386977	7.74112e-07
	TaPP2C7/TaPP2C19	NG	0.0994371	0.246175	0.403928	3.05106e-06
	TaPP2C58/TaPP2C74	NG	0.00803356	0.0190794	0.42106	0.081482
	TaPP2C207/TaPP2C217	NG	0.00780944	0.0127487	0.612567	0.348769
Aver-E					0.217363
F	TaPP2C48/TaPP2C63	NG	0	0.105614	0	0
	TaPP2C202/TaPP2C213	NG	0	0.0567742	0	0
	TaPP2C42/TaPP2C57	NG	0	0.036657	0	0
	TaPP2C48/TaPP2C79	NG	0.0013892	0.141772	0.00979881	4.34402e-18
	TaPP2C63/TaPP2C79	NG	0.00137525	0.0791959	0.0173651	2.05988e-10
	TaPP2C190/TaPP2C202	NG	0.0029389	0.122635	0.0239646	7.31973e-14
	TaPP2C46/TaPP2C77	NG	0.00171547	0.0403007	0.0425668	0.000217586
	TaPP2C42/TaPP2C73	NG	0.00297007	0.0475641	0.0624435	4.4555e-05
	TaPP2C190/TaPP2C213	NG	0.00348943	0.0439269	0.0794372	0.000334829
	TaPP2C50/TaPP2C81	NG	0.00306293	0.0362708	0.0844462	0.000771959
	TaPP2C57/TaPP2C73	NG	0.00297007	0.0313719	0.0946729	0.00222048
	TaPP2C241/TaPP2C253	NG	0.00921447	0.0901795	0.102179	1.70508e-07
	TaPP2C196/TaPP2C206	NG	0.00328017	0.0248029	0.132249	0.0127313
	TaPP2C61/TaPP2C77	NG	0.00861746	0.0643256	0.133966	0.000127195
	TaPP2C196/TaPP2C219	NG	0.00370464	0.0227115	0.163118	0.00936969
	TaPP2C41/TaPP2C56	NG	0.0160609	0.0956341	0.167941	1.58926e-06
	TaPP2C231/TaPP2C253	NG	0.00921447	0.0437352	0.210688	0.0032698
	TaPP2C46/TaPP2C61	NG	0.010346	0.0463311	0.223306	0.00621821
	TaPP2C11/TaPP2C34	NG	0.0221978	0.0895959	0.247755	1.86073e-07
	TaPP2C23/TaPP2C34	NG	0.0230693	0.0903241	0.255406	6.97969e-07
	TaPP2C237/TaPP2C249	NG	0.0252327	0.0885965	0.284805	8.25262e-05
	TaPP2C11/TaPP2C23	NG	0.038107	0.127813	0.298147	8.05836e-08
	TaPP2C100/TaPP2C113	NG	0.0160929	0.0529047	0.304187	0.00289517
	TaPP2C227/TaPP2C249	NG	0.0388487	0.123729	0.313981	1.91598e-05
	TaPP2C231/TaPP2C241	NG	0.044929	0.135032	0.332727	3.76821e-05
	TaPP2C206/TaPP2C219	NG	0.00492565	0.0147831	0.333194	0.170296
	TaPP2C227/TaPP2C237	NG	0.0416587	0.114352	0.364303	0.000188227
	TaPP2C50/TaPP2C65	NG	0.0506686	0.134588	0.376472	0.00184723
	TaPP2C88/TaPP2C100	NG	0.0159155	0.0384016	0.414448	0.0678984
	TaPP2C65/TaPP2C81	NG	0.0506557	0.0986951	0.513254	0.0551883
	TaPP2C41/TaPP2C72	NG	0.986193	1.68482	0.585341	0.003874
	TaPP2C88/TaPP2C113	NG	0.0143165	0.021662	0.660903	0.473202
	TaPP2C198/TaPP2C222	NG	0.0733574	0.108714	0.674772	0.112363
	TaPP2C56/TaPP2C72	NG	0.993704	1.31383	0.756344	0.113471
Aver-F					0.243064
G	TaPP2C225/TaPP2C247	NG	0.00133353	0.0662852	0.020118	4.28992e-09
	TaPP2C2/TaPP2C25	NG	0.00348535	0.114179	0.0305252	4.76584e-16
	TaPP2C166/TaPP2C178	NG	0.00463087	0.107506	0.0430754	3.24411e-14
	TaPP2C235/TaPP2C247	NG	0.0103999	0.226452	0.0459253	6.0179e-24
	TaPP2C225/TaPP2C235	NG	0.00904203	0.171892	0.0526029	1.57848e-18
	TaPP2C153/TaPP2C178	NG	0.00811761	0.132986	0.0610411	1.15002e-15
	TaPP2C2/TaPP2C14	NG	0.0104351	0.143378	0.0727803	5.62039e-16
	TaPP2C199/TaPP2C211	NG	0.0112228	0.141566	0.0792761	6.50387e-14
	TaPP2C3/TaPP2C26	NG	0.00595449	0.0747788	0.0796281	1.32997e-08
	TaPP2C14/TaPP2C25	NG	0.0122501	0.133638	0.0916659	2.47317e-14
	TaPP2C15/TaPP2C26	NG	0.00475957	0.0503573	0.094516	6.48719e-06
	TaPP2C229/TaPP2C238	NG	0.0140953	0.143538	0.0981993	7.9245e-14
	TaPP2C3/TaPP2C15	NG	0.00715399	0.0623814	0.114682	1.56133e-06
	TaPP2C153/TaPP2C166	NG	0.0115922	0.087109	0.133077	2.96494e-08
	TaPP2C229/TaPP2C250	NG	0.0147009	0.109269	0.134539	3.11491e-09
	TaPP2C238/TaPP2C250	NG	0.0121657	0.0863972	0.140811	2.03396e-08
Aver-G					0.0807789
H	TaPP2C170/TaPP2C182	NG	0.00106826	0.0941256	0.0113492	0
	TaPP2C38/TaPP2C68	NG	0.00102668	0.0664316	0.0154547	3.02567e-12
	TaPP2C53/TaPP2C68	NG	0.00102655	0.0533374	0.0192463	7.10348e-10
	TaPP2C38/TaPP2C53	NG	0.00205495	0.056558	0.0363335	1.44502e-09
	TaPP2C45/TaPP2C60	NG	0.00607282	0.0956752	0.0634733	1.63621e-13
	TaPP2C143/TaPP2C257	NG	0.00338454	0.0319633	0.105888	0.00030338
	TaPP2C195/TaPP2C205	NG	0.00299334	0.0279732	0.107008	0.000322076
	TaPP2C97/TaPP2C110	NG	0.00278777	0.0197708	0.141004	0.0156777
	TaPP2C205/TaPP2C218	NG	0.0039931	0.0279881	0.142671	0.000817966
	TaPP2C123/TaPP2C145	NG	0.0108142	0.0736529	0.146826	1.83955e-07
	TaPP2C45/TaPP2C76	NG	0.0180246	0.114023	0.158078	2.65295e-11
	TaPP2C60/TaPP2C76	NG	0.0242098	0.10759	0.225019	1.49537e-08
	TaPP2C157/TaPP2C170	NG	0.0301711	0.131716	0.229063	1.31728e-08
	TaPP2C195/TaPP2C218	NG	0.00297382	0.0122129	0.243497	0.0665688
	TaPP2C84/TaPP2C97	NG	0.0126432	0.0481828	0.2624	0.00249331
	TaPP2C157/TaPP2C182	NG	0.0336904	0.113547	0.296708	4.02367e-06
	TaPP2C84/TaPP2C110	NG	0.0126401	0.0358682	0.352405	0.0259483
	TaPP2C125/TaPP2C143	NG	0.0188004	0.0492752	0.381539	0.00717454
	TaPP2C133/TaPP2C145	NG	0.0484895	0.117262	0.413513	0.000195373
	TaPP2C125/TaPP2C257	NG	0.0170692	0.0393156	0.434158	0.0380134
	TaPP2C123/TaPP2C133	NG	0.0462231	0.102045	0.452969	0.00169253
Aver-H					0.201838
I	TaPP2C203/TaPP2C214	NG	0.00225367	0.0287443	0.078404	0.000525668
	TaPP2C191/TaPP2C214	NG	0.0022495	0.0244341	0.0920638	0.00195429
	TaPP2C243/TaPP2C254	NG	0.0041814	0.041305	0.101232	3.12725e-05
	TaPP2C191/TaPP2C203	NG	0.00451413	0.0371634	0.121467	0.000308461
	TaPP2C171/TaPP2C183	NG	0.0161279	0.0962976	0.167479	9.92596e-08
	TaPP2C47/TaPP2C62	NG	0.0161391	0.0907185	0.177903	3.58438e-07
	TaPP2C47/TaPP2C78	NG	0.0202318	0.0927698	0.218086	9.71967e-07
	TaPP2C158/TaPP2C171	NG	0.0202742	0.0900662	0.225104	2.11003e-06
	TaPP2C188/TaPP2C200	NG	0.0618283	0.197946	0.312349	5.05105e-07
	TaPP2C62/TaPP2C78	NG	0.0225846	0.0638643	0.353635	0.00194582
	TaPP2C232/TaPP2C243	NG	0.0289639	0.0738519	0.392189	0.00268478
	TaPP2C233/TaPP2C255	NG	0.0305629	0.0741485	0.412185	0.0225866
	TaPP2C232/TaPP2C254	NG	0.0289354	0.0699369	0.413735	0.00454788
	TaPP2C158/TaPP2C183	NG	0.0184938	0.0428461	0.431634	0.0171838
	TaPP2C132/TaPP2C144	NG	0.0163298	0.0294088	0.555268	0.20596
	TaPP2C124/TaPP2C144	NG	0.0173901	0.0272685	0.637735	0.310109
	TaPP2C124/TaPP2C132	NG	0.0232414	0.0274112	0.847879	0.648552
Aver-I					0.325785
K	TaPP2C82/TaPP2C106	NG	0.00412657	0.0895243	0.0460944	2.82022e-10
	TaPP2C82/TaPP2C93	NG	0.00550066	0.104329	0.0527241	2.41136e-11
	TaPP2C93/TaPP2C106	NG	0.00688743	0.0944214	0.0729435	1.43151e-09
	TaPP2C160/TaPP2C185	NG	0.0142184	0.114378	0.124311	3.00729e-13
	TaPP2C173/TaPP2C185	NG	0.0122633	0.0923621	0.132774	9.87571e-11
	TaPP2C160/TaPP2C173	NG	0.0157811	0.0871616	0.181055	2.64271e-08
	TaPP2C189/TaPP2C201	NG	0.0213784	0.113228	0.188808	2.65343e-09
	TaPP2C239/TaPP2C251	NG	0.0170411	0.0843152	0.202111	1.07308e-05
	TaPP2C201/TaPP2C212	NG	0.0177827	0.0859793	0.206825	1.6275e-06
	TaPP2C228/TaPP2C251	NG	0.0185177	0.0803811	0.230374	4.91242e-05
	TaPP2C189/TaPP2C212	NG	0.00942784	0.0378385	0.24916	0.00284856
	TaPP2C228/TaPP2C239	NG	0.0272146	0.0939648	0.289626	0.00015189
	TaPP2C119/TaPP2C137	NG	0.0359338	0.112418	0.319644	3.78987e-07
	TaPP2C9/TaPP2C32	NG	0.0306245	0.0946713	0.323482	9.84564e-06
	TaPP2C119/TaPP2C149	NG	0.0288824	0.0869213	0.332283	6.67342e-06
	TaPP2C137/TaPP2C149	NG	0.0267251	0.0778624	0.343235	4.48424e-05
	TaPP2C209/TaPP2C220	NG	0.0129515	0.0343781	0.376736	0.0420076
	TaPP2C21/TaPP2C32	NG	0.0431848	0.0945212	0.45688	0.000915993
	TaPP2C9/TaPP2C21	NG	0.0416857	0.0795522	0.524004	0.00916855
Aver-K					0.244898
