# Supplementary material for: Genome-Wide Identification and Homoeologous Expression Analysis of PP2C Genes in Wheat (Triticum aestivum L.)
Source: Front Genet. 2019 Jun 12;10:561. doi: 10.3389/fgene.2019.00561 (PMC6582248; doi:10.3389/fgene.2019.00561)
Supplement: TABLE S4 — All the primers used in this study. [file Table_4.XLSX]

## Sheet: Sheet1
Primers for expression（5'-3'）
E-a1-F	CGGACCTTGGATTTCCCCTT
E-a1-R	CATCCTCGTATGCTCACCCG
E-a3-F	TTGAAACCCCGGAGGAAACC
E-a3-R	GGCTCAAGGCTGAACTGACT
E-a4-F	GCGAACCCACTATGAACCCA
E-a4-R	TGCAAGGGAAGCAGACTAGC
E-a5-F	TTGCGGCGACTGAAGAGTAG
E-a5-R1	ATCACCCAAGACTCCAACCG
E-a7-F	AGTCCCACTTCTTCGGCGTCT
E-a7-R	CTTCTCGTGCTCCTCCGCCACC
E-a8-F	CTGCCGTGATCTTCCATTGC
E-a8-R	TCCACTGAACTTGATCCAGGG
E-a9-F1	ATCCACCATACTATCGTCCG
E-a9-1	TCATGACGCTCGAGAAAGAA
E-a10-F	CCGCTCTCCCAGGACCACAAGC
E-a10-R	CGTCGTCCTCGCACCTTTCGGTT
Primers for isolation（5'-3'）
2C-A1-F1	GGGAGAAGTAGCGGAGTCAG
2C-A1-R	TTAAGTTTTGCTCTTGAAC
2C-A3E-F	TTGAAACCCCGGAGGAAACC
2C-A3-R1	TGCTGTACACTGACGGCAAG
2C-A4-F1	TCCTTGTACCTCGTGCCTTG
2C-A4-R1	GAAGCAGACTAGCGGACGAA
2C-a5-F	ATGAGCAGCGAGACGAGCAA
2C-A5-R1	AAAGAACCAACGCAACGCAA
2C-A8-F1	AGGCGGTGTTCTTGTCTAGG
2C-A8-R1	AAGATCACGGCAGCCAGTC
2C-a10-F	ATGGTGATGGCCAGCGC
2C-a10-R	CTAACCCCTCGCCTTCAGATCA
Sn27-F	TACCCGCCGGTCGATTCGTC
Sn27-R	GCAGCAGAAAAGCATACGTCCT
Primers for vector construction （5'-3'）
A1-AD-F	gtaccagattacgctcatatgATGGAGGACGTGGCCGTG
A1-AD-R	atgcccacccgggtggaattcTTAAGTTTTGCTCTTGAACTTC
A3-AD-F	gtaccagattacgctcatatgATGGCGGCGGCGGCGGCG
A3-AD-R	atgcccacccgggtggaattcTTAGGAATTATTCTTGGGTTTCCTC
A4-AD-F	gtaccagattacgctcatatgATGGCGGCTGCGGTGTTC
A4-AD-R	atgcccacccgggtggaattcTTAGGTTTTGCCCTTGGTCTTC
A5-AD-F	gtaccagattacgctcatatgATGAGCAGCGAGACGAGCAA
A5-AD-R	atgcccacccgggtggaattcCTACCACCTGCGGTTTTCTTTG
A8-AD-F	gtaccagattacgctcatatgATGTCGATGGCGCAGGTG
A8-AD-R	atgcccacccgggtggaattcCTACAAATGATTCCTTGGCCGG
A10-AD-F	gtaccagattacgctcatatgATGGTGATGGCCAGCGCC
A10-AD-R	atgcccacccgggtggaattcCTAACCCCTCGCCTTCAGATC
Sn21-Nd-F	CCCATATGATGGATCGGTACGAG
Sn21-Ec-R	CGGAATTCTCACAACGGGCACAC
Sn22-BD-F	tcagaggaggacctgcatatgATGGAGCGGTACGAGGTGATC
Sn22-BD-R	tcgacggatccccgggaattcTCACAACGCGCACACGAA
Sn23-Nd-F	CCCATATGATGGAGGAGAGGTAC
Sn23-Ec-R	CGGAATTCTCAGTAGGTCTCCCC
Sn24-BD-F	tcagaggaggacctgcatatgATGATTGTCATGGAGTTCGCAG
Sn24-BD-R	tcgacggatccccgggaattcTCATGATATGCGTAGCGAGCTC
Sn25-Nd-F	CCCATATGATGGAGAAGTACGAG
Sn25-Ec-R	CGGAATTCTTATTTGGAGCTTGC
Sn26-Nd-F	CCCATATGATGGAGAGGTACGAG
Sn26-Ec-R	CGGAATTCCTAGCTGATGTGGAA
Sn27-Nd-F	CCCATATGATGACGACGGCGACG
Sn27-Ec-R	CGGAATTCTTAGATGTGCAACGC
Sn28-Nd-F	CCCATATGATGGCAGGGGCGGCG
Sn28-Ec-R	CGGAATTCTCACATCGCATACAC
Sn29-Nd-F	CCCATATGATGGACATGCCCATA
Sn29-Ec-R	CGGAATTCTCACATAGCATACAC
Sn210-Nd-F	CCCATATGATGGAGAGGGGGCCG
Sn210-Ec-R	CGGAATTCATCCATGTCGTCGTC
