# Supplementary material for: Genome-Wide Identification and Homoeologous Expression Analysis of PP2C Genes in Wheat (Triticum aestivum L.)
Source: Front Genet. 2019 Jun 12;10:561. doi: 10.3389/fgene.2019.00561 (PMC6582248; doi:10.3389/fgene.2019.00561)
Supplement: TABLE S5 — The re-identified SnRK2 family in wheat. [file Table_5.XLSX]

## Sheet: Sheet1
Gene Name	Gene ID from Ensembl Plants
TaSnRK2.1	TraesCS2A02G493800	TraesCS2B02G521800	TraesCS2D02G493700
TaSnRK2.2	TraesCS2A02G163800	TraesCS2B02G189600	TraesCS2D02G170700
TaSnRK2.3	TraesCS1A02G215900	TraesCS1B02G229400	TraesCS1D02G218200
TaSnRK2.4	TraesCS3A02G381100	TraesCS3B02G413800	TraesCS3D02G374300
TaSnRK2.5	TraesCS2A02G566700	TraesCS2B02G630000	TraesCS2D02G577000
TaSnRK2.6	TraesCS2A02G303900	TraesCS2B02G320500	TraesCS2D02G302500
TaSnRK2.7	TraesCS1A02G270800	TraesCS1B02G281100	TraesCS1D02G271000
TaSnRK2.8	TraesCS5A02G401700	TraesCS5B02G406400	TraesCS5D02G411900
TaSnRK2.9	TraesCS4A02G235600	TraesCS4B02G079300	TraesCS4D02G078100
TaSnRK2.10	TraesCS5A02G069500	TraesCS5B02G075800	TraesCS5D02G081700
